# Supplementary material for: The Antitumoral Effect In Ovo of a New Inclusion Complex from Dimethoxycurcumin with Magnesium and Beta-Cyclodextrin
Source: Int J Mol Sci. 2024 Apr 16;25(8):4380. doi: 10.3390/ijms25084380 (PMC11050057; doi:10.3390/ijms25084380)
Supplement: Supplementary file 1 [file ijms-25-04380-s001.zip]

Archive with 1 entries (1 files):
- ijms-2937633-supplementary.pdf
